# Supplementary material for: Exploring the Performance Advantages of p-Aminobenzenesulfonate-Based Zwitterionic Gemini Surfactants in Oil Recovery
Source: Molecules. 2025 Mar 30;30(7):1537. doi: 10.3390/molecules30071537 (PMC11990317; doi:10.3390/molecules30071537)
Supplement: Supplementary file 1 [file molecules-30-01537-s001.zip]

Archive with 1 entries (1 files):
- molecules-3518921-supplementary.pdf
